# Supplementary material for: Redox responses in skeletal muscle following denervation
Source: Redox Biol. 2019 Aug 8;26:101294. doi: 10.1016/j.redox.2019.101294 (PMC6831873; doi:10.1016/j.redox.2019.101294)
Supplement: Supplementary Data 2 — Representative western blots showing (A) Prx6 and (B) Hsp70 content in TA muscle from control mice (non-denervated) and mice at 1, 3, 7, 14 and 21 days post-denervation. [file mmc2.xml]

<?xml version="1.0" encoding="UTF-8" standalone="no"?><data:data><datasets><author>vasilaki@liverpool.ac.uk</author><type>0</type><dataset><value>1</value><reason>Data will be made available on request</reason><comments/></dataset></datasets></data:data>
